# Supplementary material for: Detection, Identification, and Diffusion of Yeasts Responsible for Structural Defects in Provolone Valpadana PDO Cheese Using Multiple Research Techniques
Source: Foods. 2026 Jan 1;15(1):129. doi: 10.3390/foods15010129 (PMC12785867; doi:10.3390/foods15010129)
Supplement: Supplementary file 1 [file foods-15-00129-s001.zip]

Archive with 1 entries (1 files):
- foods-4057389-supplementary.pdf
